# Supplementary material for: Sodium New Houttuyfonate Induces Apoptosis of Breast Cancer Cells via ROS/PDK1/AKT/GSK3β Axis
Source: Cancers (Basel). 2023 Mar 6;15(5):1614. doi: 10.3390/cancers15051614 (PMC10000396; doi:10.3390/cancers15051614)
Supplement: Supplementary file 1 [file cancers-15-01614-s001.zip]

Archive with 4 entries (4 files):
- Western Blot-01.jpg
- Western Blot-02.jpg
- Western Blot-03.jpg
- Western Blot.ai
